# Supplementary material for: Experimental and Theoretical Study of Ultra-Hard AlMgB14-TiB2 Composites: Structure, Hardness and Self-Lubricity
Source: Materials (Basel). 2022 Nov 27;15(23):8450. doi: 10.3390/ma15238450 (PMC9739838; doi:10.3390/ma15238450)
Supplement: Supplementary file 1 [file materials-15-08450-s001.zip]

Archive with 1 entries (1 files):
- materials-2005793-supplementary.pdf
